# Supplementary material for: Plasma 1H-NMR metabolic and amino acid profiles of newborn piglets from two lines divergently selected for residual feed intake
Source: Sci Rep. 2023 May 2;13:7127. doi: 10.1038/s41598-023-34279-5 (PMC10154392; doi:10.1038/s41598-023-34279-5)
Supplement: Supplementary file 2 — Supplementary Table S1. [file 41598_2023_34279_MOESM2_ESM.xlsx]

## Sheet: NEW
Supplementary Table S1: Statistical results for line effect with a non parametric Wilcoxon model (wilcox), and a nested mixed models (nmm) with sow as a random intra-line effect. For each model, P-value (pval) and adjusted P-value (adj) are given. The VIP (Variable Importance in Projection) value from O-PLS-DA analysis is given for ability to discriminate the genetic line and considered as more i…
Method	Phenotype or Metabolite	Number of samples	LRFI mean	HRFI mean	Fold Change (LRFI/HRFI)	VIP (line)	pval_wilcox	adj.wilcox	pval.nmm	adj.nmm	Phenotype or Metabolite	ID_HMDB	ID_KEGG or CAS	Class of metabolites	Line effect	KEGG metabolic pathways (21/67)	Biosynthesis of amino acids (9/27)	ABC transporters (8/27)	Protein digestion and absorption (8/24)	Aminoacyl-tRNA biosynthesis (6/20)	Biosynthesis of cofactors (6/19)	Oxocarboxylic acid metabolism (6/16)	Mineral absorption (2/14)	Carbon metabolism (4/12)	Alanine, aspartate and glutamate metabolism (6/11)	Glycine, serine and threonine metabolism (4/11)	Arginine and proline metabolism (4/11)	Glyoxylate and dicarboxylate metabolism (2/9)	Cyanoamino acid metabolism (2/9)	Neuroactive ligand-receptor interaction (4/7)	Cysteine and methionine metabolism (2/7)	Glucagon signaling pathway (3/7)	Glutathione metabolism (2/7)	Arginine biosynthesis (4/7)	Taurine and hypotaurine metabolism (3/7)	Citrate cycle (TCA cycle) (2/5)	Glycolysis / Gluconeogenesis (2/3)
PHENO	BMI	96	1.891	1.759	1.07	1.29	0.024	0.056	0.298	0.792	BMI
PHENO	Circ	96	24.686	24.967	0.98	0.46	0.289	0.405	0.731	0.852	Circ
PHENO	Length	96	26.961	28.156	0.95	0.97	0.1	0.175	0.649	0.852	Length
PHENO	PI	96	0.071	0.064	1.10	1.39	0.012	0.056	0.34	0.792	PI
PHENO	Temp	95	36.736	36.496	1.00	0.71	0.391	0.456	0.54	0.852	Temp
PHENO	Weight	97	1.374	1.387	0.99	0.17	0.726	0.726	0.861	0.861	Weight
PHENO	Width	96	14.010	13.411	1.04	1.31	0.02	0.056	0.208	0.792	Width
AA/UPLC	3-methylhistidine	97	8.06	7.528	1.07	0.49	0.068	0.101	NA	NA	3-methylhistidine	HMDB0000479		Derivative of histidine
AA/UPLC	Alanine	97	790.873	894.364	0.88	0.55	0.048	0.081	0.906	0.936	Alanine	HMDB0000161	C00041	Non-essential AA		x	x	x	x	x			x	x	x						x				x
AA/UPLC	Arginine	97	61.171	82.178	0.74	1.38	0.002	0.007	0.204	0.708	Arginine	HMDB0000517	C00062	Essential AA	HRFI	x	x	x	x	x							x							x
AA/UPLC	Asparagine	97	42.819	60.385	0.70	1.51	< 0.001	0.001	0.32	0.708	Asparagine	HMDB0000168	C00152	Non-essential AA	HRFI	x	x		x	x			x		x				x
AA/UPLC	Carnosine	97	13.41	14.887	0.90	0.94	0.054	0.086	0.133	0.611	Carnosine	HMDB0000033	C00386	Hybrid peptide		x
AA/UPLC	Citrulline	97	79.857	84.231	0.94	0.24	0.368	0.414	0.644	0.852	Citrulline	HMDB0000904	C00327	Alpha-amino acid		x	x																	x
AA/UPLC	Cysteine	97	22.777	23.32	0.97	0.07	0.483	0.502	0.667	0.852	Cysteine	HMDB0000574	C00097	Non-essential AA		x	x		x	x	x			x		x			x		x		x		x
AA/UPLC	Ethanolamine	97	29.721	30.813	0.96	0.21	0.257	0.315	0.936	0.936	Ethanolamine	HMDB0000149	C00189	Aminoalcohol		x
AA/UPLC	Glutamine	97	150.524	181.559	0.82	0.82	0.073	0.103	0.643	0.852	Glutamine	HMDB0000641	C00025	Non-essential AA		x	x	x	x	x	x	x		x	x		x	x		x			x	x
AA/UPLC	Glutamate	97	291.536	344.328	0.84	0.47	0.043	0.077	0.619	0.852	Glutamate	HMDB0000148	C00064	Non-essential AA		x	x	x	x	x	x		x		x			x						x	x
AA/UPLC	Glycine	97	469.035	583.168	0.80	0.85	0.002	0.009	0.222	0.708	Glycine	HMDB0000123	C00037	Non-essential AA		x	x	x	x	x	x		x	x		x		x	x	x			x
AA/UPLC	Histidine	97	87.134	119.185	0.73	1.89	< 0.001	< 0.001	0.047	0.44	Histidine	HMDB0000177	C00135	Essential AA	HRFI	x	x	x	x	x
AA/UPLC	Hydroxyproline	96	79.42	73.106	1.08	0.31	0.479	0.502	NA	NA	Hydroxyproline	HMDB0000725	C01157	Non-essential AA		x		x									x
AA/UPLC	Isoleucine	97	45.106	55.92	0.80	0.88	0.026	0.071	NA	NA	Isoleucine	HMDB0000172	C00407	Essential AA		x	x	x	x	x		x	x						x
AA/UPLC	Leucine	97	78.01	86.623	0.90	0.58	0.271	0.318	0.312	0.708	Leucine	HMDB0000687	C00123	Essential AA		x	x	x	x	x		x	x
AA/UPLC	Lysine	97	184.126	256.189	0.71	1.77	< 0.001	< 0.001	0.102	0.586	Lysine	HMDB0000182	C00047	Essential AA	HRFI	x	x	x	x	x		x
AA/UPLC	Methionine	97	19.553	15.593	1.25	0.73	0.149	0.192	0.85	0.936	Methionine	HMDB0000696	C00073	Essential AA		x	x		x	x	x	x	x								x
AA/UPLC	Ornithine	97	31.312	39.675	0.78	1.14	0.011	0.037	0.65	0.852	Ornithine	HMDB0000214	C00077	Non-essential AA	HRFI	x	x	x				x					x						x	x
AA/UPLC	Phenylalanine	97	51.133	60.75	0.84	0.82	0.041	0.077	0.261	0.708	Phenylalanine	HMDB0000159	C00079	Essential AA		x	x	x	x	x		x	x						x
AA/UPLC	Proline	97	159.524	177.986	0.89	0.53	0.033	0.077	0.353	0.708	Proline	HMDB0000162	C00148	Non-essential AA		x	x	x	x	x			x				x
AA/UPLC	Sarcosine	96	17.113	19.625	0.87	0.56	0.507	0.507	NA	NA	Sarcosine	HMDB0000271	C00213	Alpha amino acids		x										x	x
AA/UPLC	Serine	97	143.745	167.937	0.85	0.60	0.038	0.077	0.617	0.852	Serine	HMDB0000187	C00065	Non-essential AA		x	x	x	x	x	x		x	x		x		x	x		x
AA/UPLC	Taurine	97	50.729	81.979	0.61	1.79	< 0.001	< 0.001	0.057	0.44	Taurine	HMDB0000251	C00245	Essential AA in pre-term and newborns	HRFI	x		x												x					x
AA/UPLC	Threonine	97	149.214	132.506	1.12	1.09	0.021	0.062	0.369	0.708	Threonine	HMDB0000167	C00188	Essential AA		x	x	x	x	x			x			x
AA/UPLC	Tryptophan	97	20.776	17.511	1.18	1.76	< 0.001	< 0.001	0.039	0.44	Tryptophan	HMDB0000929	C00078	Essential AA	LRFI	x	x		x	x	x	x	x			x
AA/UPLC	Tyrosine	97	67.942	56.074	1.21	0.66	0.04	0.077	0.91	0.936	Tyrosine	HMDB0000158	C00082	Non-essential AA		x	x		x	x	x	x							x
AA/UPLC	Valine	97	289.957	308.586	0.93	0.54	0.1	0.135	0.798	0.936	Valine	HMDB0000883	C00183	Essential AA		x	x	x	x	x	x	x	x						x
RMN/ASICS	1-Methyl-L-Histidine	97	0.000202	0.000225	0.89	1.12	0.058	0.16	0.109	0.48	1-Methyl-L-Histidine	HMDB0000001		Derivative of histidine
RMN/ASICS	2-Deoycytidine	97	0.000167	0.000158	1.05	0.51	0.499	0.656	0.928	0.946	2-Deoycytidine	HMDB0000014	C00881	Dinucleotide		x		x
RMN/ASICS	2-MethylglutaricAcid	97	0.000126	0.000133	0.94	0.50	0.215	0.402	0.426	0.767	2-MethylglutaricAcid	HMDB0000422		Fatty acid methyl esters
RMN/ASICS	2-Oxoglutarate	97	0.000282	0.000399	0.70	2.22	< 0.001	< 0.001	0.103	0.48	2-Oxoglutarate	HMDB0000208	C00026	Gamma-keto acid derivative	HRFI	x	x				x	x		x	x			x				x		x	x	x
RMN/ASICS	2-Oxoisovalerate	97	0.000141	0.000139	1.01	0.22	0.59	0.703	0.795	0.884	2-Oxoisovalerate	HMDB0000019	C00141	Gamma-keto acid derivative		x	x				x	x
RMN/ASICS	2-PicolinicAcid	97	0.000284	0.000309	0.91	1.15	0.002	0.008	0.021	0.227	2-PicolinicAcid	HMDB0002243	C10164	Pyridinecarboxylic acid	HRFI
RMN/ASICS	2-Propanol	97	7.5e-05	8.8e-05	0.85	0.72	0.071	0.177	0.265	0.596	2-Propanol	HMDB0000863	C01845			x
RMN/ASICS	4-AminoHippuricAcid	97	0.000307	0.000313	0.98	0.3	0.576	0.701	0.709	0.884	4-AminoHippuricAcid	HMDB0001867	D06890	Derivative of hippuric acid
RMN/ASICS	5-AminoValericAcid	97	0.000165	0.000159	1.03	0.5	0.49	0.656	0.627	0.847	5-AminoValericAcid	HMDB0003355	C00431	Lysine degradation product		x											x
RMN/ASICS	Adenosine	97	0.000176	0.000193	0.91	1.18	0.004	0.016	0.046	0.354	Adenosine	HMDB0000050	C00212	Nucleoside	HRFI	x		x												x
RMN/ASICS	Aspartate	97	0.000633	0.000700	0.90	1.47	< 0.001	0.001	0.159	0.537	Aspartate	HMDB0000191	C00049	Non-essential AA	HRFI	x	x	x	x	x	x	x		x	x	x			x	x	x			x
RMN/ASICS	Betaine	97	0.002221	0.003912	0.56	2.61	< 0.001	< 0.001	0.201	0.552	Betaine	HMDB0000043	C00719	Alpha amino acid	HRFI	x		x								x
RMN/ASICS	Cadaverine	97	0.000202	0.000342	0.59	2.48	< 0.001	< 0.001	0.01	0.132	Cadaverine	HMDB0002322	C01672	Monoalkylamine	HRFI	x			x														x
RMN/ASICS	Citrate	97	0.000352	0.000359	0.98	0.05	0.396	0.604	0.834	0.884	Citrate	HMDB0000094	C00158			x	x				x	x		x	x			x				x				x
RMN/ASICS	Creatinine	97	0.000706	0.000758	0.93	0.06	0.173	0.335	0.205	0.552	Creatinine	HMDB0000562	C00791	Alpha-amino acid		x											x
RMN/ASICS	Cystine	97	0.000211	0.000205	1.02	0.07	0.888	0.921	0.459	0.769	Cystine	HMDB0000192	C00491	Oxidized dimeric form of cysteine		x		x	x												x
RMN/ASICS	D-Mannose	97	0.000718	0.000649	1.10	1.12	0.113	0.243	0.144	0.518	Mannose	HMDB0000169	C00159	Hexoses		x		x
RMN/ASICS	Dimethylglycine	97	6.1e-05	5.6e-05	1.08	0.36	0.099	0.221	0.831	0.884	Dimethylglycine	HMDB0000092	C01026	Amino acid derivatives		x										x
RMN/ASICS	EthylmalonicAcid	97	0.000119	0.000118	1.00	0.18	0.715	0.785	0.384	0.767	EthylmalonicAcid	HMDB0000622	CAS 601-75-2	Branched fatty acid
RMN/ASICS	Fructose	97	0.00819	0.007893	1.03	0.01	0.626	0.715	0.426	0.767	Fructose	HMDB0062538	C10906	Monosaccharide
RMN/ASICS	GABA	97	0.000376	0.000439	0.85	1.51	< 0.001	< 0.001	0.117	0.48	GABA	HMDB0000112	C00334	Gamma amino acid and derivatives	HRFI	x									x		x			x
RMN/ASICS	Glucose	97	0.011698	0.011889	0.98	0.36	0.759	0.817	0.888	0.922	Glucose	HMDB0000122	C00031	Monosaccharide		x		x					x									x					x
RMN/ASICS	GlycolicAcid	97	0.000156	0.00016	0.97	0.01	0.922	0.937	0.488	0.775	GlycolicAcid	HMDB0000115	C03547	Alpha hydroxy acid and derivatives
RMN/ASICS	GMP	97	0.000419	0.000412	1.01	0.11	0.621	0.715	0.313	0.676	GMP	HMDB0001397	C00144	Purine ribonucleoside monophosphate		x
RMN/ASICS	GuanidinoaceticAcid	97	0.001453	0.001241	1.17	0.98	0.012	0.036	NA	NA	GuanidinoaceticAcid	HMDB0000128	C00581	Alpha-amino acid		x										x	x
RMN/ASICS	HomovanillicAcid	97	7.5e-05	9.6e-05	0.78	1.06	0.008	0.027	0.253	0.594	HomovanillicAcid	HMDB0000118	C05582	Methoxyphenol	HRFI	x
RMN/ASICS	Hypotaurine	97	0.000208	0.000198	1.05	0.38	0.31	0.543	0.6	0.831	Hypotaurine	HMDB0000965	C00519	Sulfinic acid		x																			x
RMN/ASICS	Inosine	97	0.000218	0.000221	0.98	0.4	0.641	0.718	0.83	0.884	Inosine	HMDB0000195	C00294	Purine nucleoside		x		x
RMN/ASICS	Isobutyrate	97	7.2e-05	7.3e-05	0.98	0.08	0.937	0.937	0.998	0.998	Isobutyrate	HMDB0001873	C02632	Short-chain fatty acid		x			x
RMN/ASICS	IsocitricAcid	97	0.000208	0.000195	1.06	0.13	0.346	0.57	0.555	0.825	IsocitricAcid	HMDB0000193	C00311	Tricarboxylic acid and derivatives		x	x				x	x		x				x				x				x
RMN/ASICS	IsovalericAcid	97	0.000127	0.000144	0.88	1.38	< 0.001	< 0.001	0.122	0.48	IsovalericAcid	HMDB0000718	C08262	Methyl-branched fatty acid	HRFI	x			x
RMN/ASICS	KynurenicAcid	97	0.000124	0.000137	0.90	1.04	0.002	0.007	0.032	0.29	KynurenicAcid	HMDB0000715	C01717	Quinoline carboxylic acid	HRFI	x
RMN/ASICS	Lactate	97	0.03593	0.028008	1.28	1.05	0.007	0.025	0.088	0.48	Lactate	HMDB0000190	C00186	Hydroxy acid and derivatives	LRFI	x																x					x
RMN/ASICS	MalicAcid	97	0.000605	0.000625	0.96	0.44	0.13	0.27	0.656	0.864	MalicAcid	HMDB0000156	C00711	Beta hydroxy acid and derivatives
RMN/ASICS	Methanol	97	0.000591	0.00043	1.37	1.57	< 0.001	< 0.001	0.008	0.132	Methanol	HMDB0001875	C00132	Primary alcohol	LRFI	x								x
RMN/ASICS	Methylguanidine	97	0.000121	0.000132	0.91	0.19	0.162	0.324	0.569	0.825	Methylguanidine	HMDB0001522	C02294	Guanidine
RMN/ASICS	MethylmalonicAcid	97	0.000113	9.9e-05	1.14	0.75	0.06	0.16	0.124	0.48	MethylmalonicAcid	HMDB0000202	C02170	Dicarboxylic acid and derivatives		x
RMN/ASICS	Myo-Inositol	97	0.03664	0.03307	1.10	0.93	0.092	0.214	0.824	0.884	Myo-Inositol	HMDB0000211	C00137	Cyclohexanol		x		x
RMN/ASICS	N-Acetyl-L-AsparticAcid	97	0.00104	0.001183	0.87	1.47	< 0.001	0.002	0.203	0.552	N-Acetyl-L-AsparticAcid	HMDB0000812	C01042	Aspartic acid and derivatives	HRFI	x									x
RMN/ASICS	N-Acetylglycine	97	0.000532	0.000572	0.93	0.41	0.437	0.612	0.509	0.786	N-Acetylglycine	HMDB0000532		N-acyl-alpha amino acid
RMN/ASICS	NADP	97	8.1e-05	8.6e-05	0.94	0.42	0.283	0.512	NA	NA	NADP	HMDB0000217	C00006	Dinucleotide		x					x												x
RMN/ASICS	NicotinuricAcid	97	0.000456	0.000457	0.99	0.23	0.848	0.896	0.775	0.884	NicotinuricAcid	HMDB0003269	C05380	N-acyl-alpha amino acid
RMN/ASICS	PantothenicAcid	97	4.8e-05	6.7e-05	0.71	1.48	< 0.001	< 0.001	0.225	0.58	PantothenicAcid	HMDB0000210	C00864	Secondary alcohol	HRFI	x					x
RMN/ASICS	Phosphocholine	97	3.9e-05	4.6e-05	0.84	0.37	0.523	0.656	0.788	0.884	Phosphocholine	HMDB0001565	C00588	Phosphatidylcholines and derivatives		x
RMN/ASICS	PropyleneGlycol	97	9e-05	9.3e-05	0.96	0.37	0.527	0.656	0.466	0.769	PropyleneGlycol	HMDB0001881	C00583	Polyol		x
RMN/ASICS	PyroglutamicAcid	97	0.000365	0.00038	0.96	0.09	0.421	0.604	0.58	0.825	PyroglutamicAcid	HMDB0000267	C01879	Alpha amino acid and derivatives		x																	x
RMN/ASICS	Pyruvate	97	0.000588	0.000465	1.26	1.10	0.002	0.007	0.009	0.132	Pyruvate	HMDB0000243	C00022	Alpha-keto acid and derivatives	LRFI	x	x				x	x		x	x	x	x	x			x	x			x	x	x
RMN/ASICS	QuinolinicAcid	97	0.000159	0.000188	0.84	2.13	< 0.001	< 0.001	0.001	0.072	QuinolinicAcid	HMDB0000232	C03722	Pyridinecarboxylic acid	HRFI	x					x
RMN/ASICS	S-Acetamidomethylcysteine	97	0.001214	0.001441	0.84	1.68	< 0.001	< 0.001	0.089	0.48	S-Acetamidomethylcysteine		CAS 19647-70-2	Cysteine and derivatives	HRFI
RMN/ASICS	Succinate	97	0.00024	0.000149	1.61	0.42	0.324	0.55	0.25	0.594	Succinate	HMDB0000254	C00042	Dicarboxylic acids and derivatives		x								x	x			x				x				x
RMN/ASICS	SyringicAcid	97	3.6e-05	3.2e-05	1.12	0.31	0.414	0.604	0.787	0.884	SyringicAcid	HMDB0002085	C10833	Gallic acid and derivatives
RMN/ASICS	trans-FerulicAcid	97	0.000469	0.00051	0.91	1.07	0.011	0.034	0.393	0.767	trans-FerulicAcid	HMDB0000954	C01494	Phenolic acid	HRFI	x
RMN/ASICS	Trigonelline	97	7.1e-05	7.4e-05	0.95	0.09	0.421	0.604	0.414	0.767	Trigonelline	HMDB0000875	C01004	Alkaloids and derivatives
RMN/ASICS	Uridine	97	0.000299	0.000282	1.06	0.7	0.073	0.177	0.171	0.545	Uridine	HMDB0000296	C00299	Pyrimidine nucleosides		x		x
RMN/ASICS	UTP	97	0.000211	0.000214	0.98	0.24	0.523	0.656	0.725	0.884	UTP	HMDB0000285	C00075			x					x									x
RMN/ASICS	VanillicAcid	97	0.0002	0.000222	0.90	0.67	0.404	0.604	0.47	0.769	VanillicAcid	HMDB0000484	C06672			x
