# Supplementary material for: Plasma 1H-NMR metabolic and amino acid profiles of newborn piglets from two lines divergently selected for residual feed intake
Source: Sci Rep. 2023 May 2;13:7127. doi: 10.1038/s41598-023-34279-5 (PMC10154392; doi:10.1038/s41598-023-34279-5)
Supplement: Supplementary file 3 — Supplementary Table S2. [file 41598_2023_34279_MOESM3_ESM.xlsx]

## Sheet: Feuil1
Supplementary Table S2: O-PLS statistical results related to qualitative variables i.e. genetic line and mortality in the days following birth, and quantitative variables i.e. body weight (Weight), crown-to-rump length (Length), width between the two shoulders (Width), chest circumference (Circ), body mass index (BMI), ponderal index (PI), and rectal temperature (Temp). Variables are considered i…
		VIP Line	VIP Death	VIP Weight	VIP Length	VIP Width	VIP Circ	VIP BMI	VIP PI	VIP Temp
AA/UPLC	3-methylhistidine	0.49	0.004	0.52	0.66	0.57	0.55	1.42	1.56	0.2
AA/UPLC	Alanine	0.55	1.54	1.01	1.16	0.68	1.28	0.81	0.92	0.43
AA/UPLC	Arginine	1.38	0.45	0.99	1.05	0.74	0.98	1.02	1.58	0.62
AA/UPLC	Asparagine	1.51	1.66	0.96	1.07	0.91	1.03	0.7	1.03	0.78
AA/UPLC	Carnosine	0.94	0.79	1.13	0.48	1.23	1.51	2.4	1.20	1.26
AA/UPLC	Citrulline	0.24	0.19	0.46	0.84	1.08	0.58	0.18	0.69	0.89
AA/UPLC	Cysteine	0.07	0.24	1.49	1.09	1.26	1.10	1.9	1.34	0.58
AA/UPLC	Ethanolamine	0.21	1.18	1.54	1.71	1.89	1.69	1.29	0.66	0.94
AA/UPLC	GlutamicAcid	0.47	0.54	0.78	0.56	1.2	0.67	1.03	1.07	1.65
AA/UPLC	Glutamine	0.82	1.22	0.80	0.81	1.10	0.72	0.66	0.73	1.28
AA/UPLC	Glycine	0.85	2.26	0.84	0.78	0.7	0.78	0.89	0.95	1.04
AA/UPLC	Histidine	1.89	1.41	0.98	0.80	1.48	0.92	1.93	0.98	0.37
AA/UPLC	Hydroxyproline	0.31	0.84	0.96	0.88	0.25	1.22	1.22	0.56	2.66
AA/UPLC	Isoleucine	0.88	0.34	1.11	0.77	0.81	1.05	1.11	0.65	0.95
AA/UPLC	Leucine	0.58	0.98	0.96	0.94	0.57	0.84	0.04	0.92	0.27
AA/UPLC	Lysine	1.77	0.41	1.33	1.56	0.84	1.09	0.53	1.49	0.32
AA/UPLC	Methionine	0.73	0.49	1.1	1.23	1.19	1.03	0.2	0.84	1.00
AA/UPLC	Ornithine	1.14	0.94	1.22	1.22	0.95	1.08	0.42	0.95	1.17
AA/UPLC	Phenylalanine	0.82	0.29	0.94	1.01	1.04	0.64	0.56	1.1	0.41
AA/UPLC	Proline	0.53	1.37	1.11	1.34	0.79	1.25	0.3	1.3	0.38
AA/UPLC	Sarcosine	0.56	0.04	0.22	0.38	0.25	0.32	0.65	0.62	0.36
AA/UPLC	Serine	0.60	2.23	1.06	1.42	0.85	1.49	0.55	1.40	1.13
AA/UPLC	Taurine	1.79	0.41	0.93	0.95	0.49	1.08	0.04	0.82	1.72
AA/UPLC	Threonine	1.09	0.18	0.67	0.55	0.69	0.58	0.38	0.53	0.57
AA/UPLC	Tryptophan	1.76	0.37	0.63	0.65	1.07	0.18	0.40	0.46	0.38
AA/UPLC	Tyrosine	0.66	0.49	0.41	0.25	1.19	0.20	0.30	0.17	0.68
AA/UPLC	Valine	0.54	0.26	1.42	1.18	1.34	1.14	0.98	0.82	0.65
NMR/ASICS	1-Methyl-L-Histidine	1.12	0.05	1.23	0.91	0.63	1.08	1.92	1.22	0.92
NMR/ASICS	2-Deoxycytidine	0.51	0.06	0.75	0.94	0.90	0.79	0.77	0.96	0.85
NMR/ASICS	2-MethylglutaricAcid	0.50	0.15	0.86	0.92	0.90	1.03	1.10	1.16	0.41
NMR/ASICS	2-Oxoglutarate	2.22	0.13	1.39	1.44	0.93	1.62	0.41	1.10	0.73
NMR/ASICS	2-Oxoisovalerate	0.22	0.49	1.45	1.16	0.93	1.5	0.44	0.52	0.64
NMR/ASICS	2-PicolinicAcid	1.15	1.65	0.89	0.75	1.26	0.81	1.28	0.9	0.74
NMR/ASICS	2-Propanol	0.72	0.83	1.24	0.91	0.84	1.49	0.87	0.10	0.46
NMR/ASICS	4-AminoHippuricAcid	0.3	0.45	1.02	1.33	0.72	0.91	2.11	2.00	1.18
NMR/ASICS	5-AminoValericAcid	0.5	1.54	1.01	1.06	0.71	1.11	1.3	0.79	0.74
NMR/ASICS	Adenosine	1.18	0.39	1.21	1.19	1.31	1.37	0.62	1.10	1.08
NMR/ASICS	Aspartate	1.47	0.76	1.21	1.18	1.24	1.32	0.62	1.36	0.91
NMR/ASICS	Betaine	2.61	1.34	1.37	0.66	2.75	0.70	1.80	0.8	0.23
NMR/ASICS	Cadaverine	2.48	0.51	1.35	1.4	0.49	1.55	0.37	0.87	0.78
NMR/ASICS	Citrate	0.05	1.61	0.79	0.9	0.97	0.88	0.73	1.18	0.99
NMR/ASICS	Creatinine	0.06	1.17	0.28	0.49	0.39	0.07	0.93	0.86	0.93
NMR/ASICS	Cystine	0.07	0.95	0.51	0.98	0.26	0.85	0.79	0.93	1.07
NMR/ASICS	D-Fructose	0.01	0.58	1.1	1.06	0.94	1.32	0.87	1.12	1.32
NMR/ASICS	D-Glucose	0.36	0.24	1.48	0.95	1.06	1.48	1.87	0.72	0.91
NMR/ASICS	D-Mannose	1.12	1.64	1.07	1.34	0.23	0.25	0.64	0.42	1.74
NMR/ASICS	Dimethylglycine	0.36	0.36	0.54	0.51	0.1	1.14	0.86	0.31	1.11
NMR/ASICS	EthylmalonicAcid	0.18	1.79	0.59	0.67	0.31	0.47	0.71	0.87	0.47
NMR/ASICS	GABA	1.51	1.64	1.51	1.56	1.05	1.52	0.49	1.11	1.15
NMR/ASICS	GlycolicAcid	0.01	0.18	1.02	1.05	0.58	0.42	0.72	0.62	0.54
NMR/ASICS	GMP	0.11	0.94	1.22	1.43	0.86	1.25	0.97	1.34	1.36
NMR/ASICS	GuanidinoaceticAcid	0.98	0.64	0.53	0.48	0.60	0.65	0.79	0.73	1.52
NMR/ASICS	HomovanillicAcid	1.06	1.33	1.00	0.89	0.963	1.01	0.44	0.78	1.04
NMR/ASICS	Hypotaurine	0.38	1.37	0.7	0.77	0.94	0.51	1.07	0.77	1.08
NMR/ASICS	Inosine	0.4	0.25	1.02	1.23	1.05	1.01	0.98	1.32	1.15
NMR/ASICS	Isobutyrate	0.08	1.52	0.91	0.56	0.38	0.93	1.29	0.89	0.39
NMR/ASICS	IsocitricAcid	0.13	0.92	0.87	0.97	1.10	0.84	0.86	1.19	0.99
NMR/ASICS	IsovalericAcid	1.38	0.78	1.27	1.29	1.11	1.22	0.47	1.09	1.04
NMR/ASICS	KynurenicAcid	1.04	2.01	0.44	0.73	0.89	0.4	1.73	1.36	1.22
NMR/ASICS	Lactate	1.05	0.64	0.79	0.90	0.93	0.73	0.43	0.94	0.91
NMR/ASICS	MalicAcid	0.44	0.85	0.94	0.92	0.80	0.93	0.67	0.92	1.01
NMR/ASICS	Methanol	1.57	0.73	0.95	1.16	0.77	0.98	1.37	1.48	0.49
NMR/ASICS	Methylguanidine	0.19	0.92	0.95	0.79	0.43	0.87	1.05	0.64	0.67
NMR/ASICS	MethylmalonicAcid	0.75	0.29	0.91	1.04	0.68	0.39	1.1	1.28	0.79
NMR/ASICS	Myo-Inositol	0.93	0.22	1.4	1.49	0.49	1.23	0.34	1.05	0.16
NMR/ASICS	N-Acetyl-L-AsparticAcid	1.47	0.93	1.15	1.25	1.00	1.17	0.49	0.97	1.11
NMR/ASICS	N-Acetylglycine	0.41	1.51	1.00	0.98	0.86	0.94	0.43	0.97	0.94
NMR/ASICS	NADP	0.42	0.88	0.37	0.35	0.18	0.58	2.36	1.57	0.59
NMR/ASICS	NicotinuricAcid	0.23	1.00	0.95	0.91	0.88	1.17	0.68	0.89	1.09
NMR/ASICS	PantothenicAcid	1.48	0.40	0.69	0.74	0.72	1.17	0.71	1.01	2.42
NMR/ASICS	Phosphocholine	0.37	0.79	1.17	1.02	0.90	1.20	0.57	0.41	1.21
NMR/ASICS	PropyleneGlycol	0.37	1.85	0.56	0.62	0.63	0.56	0.45	0.59	1.12
NMR/ASICS	PyroglutamicAcid	0.09	2.11	0.94	0.92	0.99	0.74	0.67	0.94	0.96
NMR/ASICS	Pyruvate	1.10	0.02	0.51	0.49	0.89	0.85	0.52	0.40	0.59
NMR/ASICS	QuinolinicAcid	2.13	0.84	1.08	0.78	2.82	0.68	1.46	1.09	0.85
NMR/ASICS	S-Acetamidomethylcysteine	1.68	1.06	0.99	0.94	1.22	1.05	0.41	0.93	1.08
NMR/ASICS	Succinate	0.42	0.58	1.20	1.51	1.51	0.99	0.50	1.35	1.17
NMR/ASICS	SyringicAcid	0.31	0.02	0.55	0.71	0.43	0.44	0.59	0.53	0.54
NMR/ASICS	trans-FerulicAcid	1.07	0.005	1.3	1.33	1.22	1.47	0.49	1.24	0.96
NMR/ASICS	Trigonelline	0.09	0.62	0.68	0.65	0.36	0.62	0.26	0.34	0.71
NMR/ASICS	Uridine	0.7	0.29	0.62	0.65	0.60	0.55	1.03	0.45	1.19
NMR/ASICS	UTP	0.24	1.08	1.05	0.93	1.39	0.73	1.16	1.11	0.67
NMR/ASICS	VanillicAcid	0.67	0.007	0.77	0.72	0.88	0.70	0.68	0.77	1.11
