# Supplementary material for: Plasma 1H-NMR metabolic and amino acid profiles of newborn piglets from two lines divergently selected for residual feed intake
Source: Sci Rep. 2023 May 2;13:7127. doi: 10.1038/s41598-023-34279-5 (PMC10154392; doi:10.1038/s41598-023-34279-5)
Supplement: Supplementary file 4 — Supplementary Table S3. [file 41598_2023_34279_MOESM4_ESM.xlsx]

## Sheet: Feuil1
Supplementary Table S3: O-PLS-DA or O-PLS statistical results for each condition (genetic line and death after birth) and quantititative phenotypes i.e. body weight (Weight), crown-to-rump length (Length), width between the two shoulders (Width), chest circumference (Circ), body mass index (BMI), ponderal index (PI), and rectal temperature (Temp). 'pre' is the number of predictive components (for…
Best model	Line	Death	Weight0	Length	Width	Circ	BMI0	PI0	Temp
	Amino Acids (UPLC) dataset without two outliers
pre	1	1	3	2	2	2	2	2	2
ort	3	2	0	0	0	0	0	0	0
pR2Y	0.001	0.316	0.001	0.001	0.003	0.001	0.162	0.619	0.039
pQ2	0.001	0.155	0.001	0.001	0.003	0.001	0.312	0.202	0.253
R2X	0.611	0.529	0.561	0.396	0.323	0.377	0.283	0.381	0.354
R2Y	0.741	0.202	0.642	0.387	0.318	0.45	0.19	0.144	0.225
Q2Y	0.603	-0.0965	0.482	0.207	0.0907	0.253	-0.142	-0.121	-0.123
RMSEE	0.261	0.324	0.166	2.3	1.08	1.41	0.246	0.0141	1.06
	Other metabolites (NMR/ASICS) dataset
pre	1	1	0.03	3	2	2	2	2	3
ort	2	1	0	0	0	0	0	0	0
pR2Y	0.001	0.561	0.001	0.001	0.009	0.007	0.004	0.102	0.023
pQ2	0.001	0.796	0.001	0.001	0.045	0.01	0.982	0.214	0.234
R2X	0.402	0.306	0.421	0.43	0.288	0.325	0.14	0.309	0.394
R2Y	0.753	0.184	0.583	0.474	0.318	0.321	0.329	0.258	0.372
Q2Y	0.583	-0.287	0.212	0.0215	-0.0489	0.0261	-0.627	-0.132	-0.286
RMSEE	0.253	0.322	0.18	2.16	1.08	1.58	0.237	0.0138	1
