# Supplementary material for: Plasma 1H-NMR metabolic and amino acid profiles of newborn piglets from two lines divergently selected for residual feed intake
Source: Sci Rep. 2023 May 2;13:7127. doi: 10.1038/s41598-023-34279-5 (PMC10154392; doi:10.1038/s41598-023-34279-5)
Supplement: Supplementary file 5 — Supplementary Table S4. [file 41598_2023_34279_MOESM5_ESM.xlsx]

## Sheet: Sheet1
Supplementary Table S4: Positions of the peaks for metabolites differentially concentrated between the two lines (Wilcoxon tests), with a VIP > 1 for the OPLS-DA predicting the line, or with a VIP > 1 for the ASICS/PHENO PLS.
Metabolite	Selection	Peak positions
1-Methyl-L-Histidine	VIP > 1 for the OPLS-DA predicting the line	3.13; 3.15; 3.26; 3.74; 4.21; 7.08; 7.77
2-MethylglutaricAcid	VIP > 1 for the ASICS/PHENO PLS	1.08; 1.6; 1.76; 2.16; 2.26
2-Oxoglutarate	differentially concentrated between the two lines	2.46; 3.02
2-Oxoisovalerate	VIP > 1 for the ASICS/PHENO PLS	0.84; 0.99; 2.04; 3.85
2-PicolinicAcid	differentially concentrated between the two lines	7.57; 7.97; 8.59
2-Propanol	VIP > 1 for the ASICS/PHENO PLS	1.21; 4.03
4-AminoHippuricAcid	VIP > 1 for the ASICS/PHENO PLS	3.91; 3.96; 6.87; 7.67
5-AminoValericAcid	VIP > 1 for the ASICS/PHENO PLS	1.66; 2.25; 3.02
Adenosine	VIP > 1 for the ASICS/PHENO PLS	3.82; 3.85; 3.9; 3.93; 4.29; 4.46; 6.13; 8.26; 8.34
Aspartate	differentially concentrated between the two lines	2.69; 2.8; 2.85; 3.9
Betaine	differentially concentrated between the two lines	3.28; 3.91
Cadaverine	differentially concentrated between the two lines	1.49; 1.74; 3.03
Citrate	VIP > 1 for the ASICS/PHENO PLS	2.53; 2.55; 2.66; 2.68
Creatinine	VIP > 1 for the ASICS/PHENO PLS	3.07; 4.07
Cystine	VIP > 1 for the ASICS/PHENO PLS	3.21; 3.39; 3.43; 4.13
D-Fructose	VIP > 1 for the ASICS/PHENO PLS	3.57; 3.6; 3.63; 3.71; 3.82; 3.91; 4.01; 4.05; 4.13
D-Glucose	VIP > 1 for the ASICS/PHENO PLS	3.26; 3.42; 3.48; 3.52; 3.55; 3.75; 3.84; 3.9; 3.96; 5.25
D-Mannose	VIP > 1 for the OPLS-DA predicting the line	3.4; 3.57; 3.59; 3.61; 3.67; 3.76; 3.84; 3.9; 3.93; 3.97; 5.19
Dimethylglycine	VIP > 1 for the ASICS/PHENO PLS	2.93; 2.95; 3.73
EthylmalonicAcid	VIP > 1 for the ASICS/PHENO PLS	0.9; 1.73; 2.99; 3; 3.01
GABA	differentially concentrated between the two lines	1.91; 2.3; 3.01
GlycolicAcid	VIP > 1 for the ASICS/PHENO PLS	3.95
GMP	VIP > 1 for the ASICS/PHENO PLS	4.01; 4.33; 4.51; 5.97; 8.2
GuanidinoaceticAcid	differentially concentrated between the two lines	3.8
HomovanillicAcid	differentially concentrated between the two lines	3.46; 3.47; 3.94; 6.79; 6.9; 6.96
Hypotaurine	VIP > 1 for the ASICS/PHENO PLS	2.67; 3.36
Inosine	VIP > 1 for the ASICS/PHENO PLS	3.82; 3.84; 3.91; 4.27; 4.46; 6.12; 8.23; 8.33
Isobutyrate	VIP > 1 for the ASICS/PHENO PLS	1.07; 2.38
IsocitricAcid	VIP > 1 for the ASICS/PHENO PLS	2.44; 2.53; 3; 4.01
IsovalericAcid	differentially concentrated between the two lines	0.94; 1.97; 2.07
KynurenicAcid	differentially concentrated between the two lines	6.78; 6.81; 7.45; 7.69; 7.74; 8.05
Lactate	differentially concentrated between the two lines	1.37; 4.12
MalicAcid	VIP > 1 for the ASICS/PHENO PLS	2.36; 2.38; 2.41; 2.67; 2.74; 4.31
Methanol	differentially concentrated between the two lines	3.36
Methylguanidine	VIP > 1 for the ASICS/PHENO PLS	2.84
MethylmalonicAcid	VIP > 1 for the ASICS/PHENO PLS	1.25; 3.16; 3.17
Myo-Inositol	VIP > 1 for the ASICS/PHENO PLS	3.3; 3.55; 3.64; 4.08
N-Acetyl-L-AsparticAcid	differentially concentrated between the two lines	2.05; 2.5; 2.52; 2.55; 2.7; 2.77; 4.45; 7.93
N-Acetylglycine	VIP > 1 for the ASICS/PHENO PLS	2.07; 3.75
NADP	VIP > 1 for the ASICS/PHENO PLS	4.19; 4.22; 4.32; 4.4; 4.47; 4.63; 6.06; 6.17; 8.14; 8.2; 8.44; 8.83; 9.12; 9.31
NicotinuricAcid	VIP > 1 for the ASICS/PHENO PLS	4; 4.06; 7.63; 8.28; 8.73; 8.96
PantothenicAcid	differentially concentrated between the two lines	0.9; 0.97; 2.44; 3.4; 3.41; 3.45; 3.52; 3.56; 4
Phosphocholine	VIP > 1 for the ASICS/PHENO PLS	3.23; 3.61; 4.17
PropyleneGlycol	VIP > 1 for the ASICS/PHENO PLS	1.17; 3.44; 3.55; 3.88
PyroglutamicAcid	VIP > 1 for the ASICS/PHENO PLS	2.06; 2.43; 2.47; 2.54; 4.2
Pyruvate	differentially concentrated between the two lines	2.38
QuinolinicAcid	differentially concentrated between the two lines	7.44; 8.01; 8.44
S-Acetamidomethylcysteine	differentially concentrated between the two lines	2.05; 3.09; 3.11; 3.21; 3.25; 3.99; 4.32; 4.34; 4.36; 4.39
Succinate	VIP > 1 for the ASICS/PHENO PLS	2.41
trans-FerulicAcid	differentially concentrated between the two lines	3.95; 6.38; 6.42; 6.94; 7.12; 7.24; 7.31; 7.34
Uridine	VIP > 1 for the ASICS/PHENO PLS	3.79; 3.81; 3.9; 3.93; 4.14; 4.24; 4.38; 5.94; 7.88
UTP	VIP > 1 for the ASICS/PHENO PLS	4.26; 4.3; 4.42; 4.48; 6.02; 7.99
VanillicAcid	VIP > 1 for the ASICS/PHENO PLS	3.9; 3.96; 6.97; 7.46; 7.53
